# Supplementary material for: Complete chloroplast genomes and comparative analysis of Ligustrum species
Source: Sci Rep. 2023 Jan 5;13:212. doi: 10.1038/s41598-022-26884-7 (PMC9814286; doi:10.1038/s41598-022-26884-7)
Supplement: Supplementary file 5 — Supplementary Information 5. [file 41598_2022_26884_MOESM5_ESM.xls]

Gene_ID	Ligustrum sinense	Ligustrum obtusifolium	Ligustrum vicaryi	Ligustrum ovalifolium 'Aureum'	Ligustrum-gracile	Ligustrum-japonicum	Ligustrum-lucidum	Ligustrum-ovalifolium	Ligustrum-quihoui	Ligustrum-vulgare
accD(no intron)	2181			2403	2748	2826	2463	4101	1113	2643
accD-exon1		154	192
accD-intron		1122	1626
accD-exon2		956	918
atpA	1524	1524	1524	1524	1524	1524	1524	1524	1524	1524
atpB	1497	1497	1497	1497	1497	1497	1497	1497	1497	1497
atpE	402	402	402	402	402	402	402	402	402	402
atpF-exon1	144	144	144	144	144	144	144	144	144	144
atpF-intron	695	695	697	697	690	696	690	697	704	697
atpF-exon2	411	411	411	411	411	411	411	411	411	411
atpH	246	246	246	246	246	246	246	246	246	246
atpI	744	744	744	744	744	744	744	744	744	744
ccsA	972	972	972	972	972	972	972	972	972	972
cemA	693	693	693	693	693	693	693	693	693	693
clpP-exon1	71	71	71	71	71	71	71	71	71	71
clpP-intron1	801	810	805	805	807	809	807	805	807	807
clpP-exon2	292	292	292	292	292	292	292	292	292	292
clpP-intron2	625	647	642	642	628	650	628	642	640	642
clpP-exon3	324	294	297	297	486	315	336	297	387	270
infA	234	240	234	234	234	234	234	234	234	234
matK	1521	1521	1578	1578	1521	1521	1515	1521	1527	1515
ndhA-exon1	556	556	556	556	556	556	556	556	556	556
ndhA-intron	1103	1104	1104	1104	1103	1104	1106	1105	1105	1103
ndhA-exon2	530	530	530	530	530	530	530	530	530	530
ndhB-exon1	777	777	777	777	777	777	777	777	777	777
ndhB-intron	679	679	679	679	679	679	679	679	679	679
ndhB-exon2	756	756	756	756	756	756	756	756	756	756
ndhC	363	363	363	363	363	363	363	363	363	363
ndhD	1521	1521	1521	1521	1503	1503	1503	1503	1503	1503
ndhE	306	306	306	306	306	306	306	306	306	306
ndhF	2217	2217	2217	2238	2217	2217	2217	2238	2217	2217
ndhG	531	531	531	531	531	531	531	531	531	531
ndhH	1182	1182	1182	1182	1182	1182	1182	1182	1182	1182
ndhI	513	513	513	513	513	513	513	513	513	513
ndhJ	477	477	477	477	477	477	477	477	477	477
ndhK	678	741	678	678
petA	963	963	963	963	963	963	963	963	963	963
petB-exon1	6	6	6	6	6	6	6	6	6	6
petB-intron	719	715	716	716	709	713	713	716	718	718
petB-exon2	642	642	642	642	642	642	642	642	642	642
petD-exon1	8	8	8	8	8	8	8	8	8	8
petD-intron	721	712	716	716	734	721	716	716	716	716
petD-exon2	475	475	475	475	475	475	475	475	475	475
petG	114	114	114	114	114	114	114	114	114	114
petL	96	96	96	96	96	96	96	96	96	96
petN	90	90	90	90	90	90	90	90	90	90
psaA	2253	2253	2253	2253	2253	2253	2253	2253	2253	2253
psaB	2205	2205	2205	2205	2205	2205	2205	2205	2205	2205
psaC	246	246	246	246	246	246	246	246	246	246
psaI	111	111	111	111	111	111	111	111	111	111
psaJ	135	135	135	135	135	135	135	135	135	135
psbA	1062	1062	1062	1062	1062	1062	1062	1062	1062	1062
psbB	1527	1527	1527	1527	1527	1527	1527	1527	1527	1527
psbC	1422	1422	1422	903	1422	1422	1422	1422	1422	1422
psbD	1062	1062	1062	1062	1062	1062	1062	1062	1062	1062
psbE	252	252	252	252	252	252	252	252	252	252
psbF	120	120	120	120	120	120	120	120	120	120
psbG		678			678	678	678	678	678	678
psbH	222	222	222	222	222	222	222	222	222	222
psbI	111	111	111	111	111	111	111	111	111	111
psbJ	123	123	123	123	123	123	123	123	123	123
psbK	186	186	186	186	186	186	186	186	186	186
psbL	117	117	117	117	117	117	117	117	117	117
psbM	105	105	105	105	105	105	105	105	105	105
psbN(pbf1)	132	132	132	132	132	132	132	132	132	132
psbT	108	108	108	108	108	108	108	108	108	108
psbZ	189	189	189	189	189	189	189	189	189	189
rbcL	1434	1434	1434	1434	1434	1434	1434	1434	1434	1434
rpl14	369	369	369	369	369	369	369	369	369	369
rpl16-exon1	9	9	9	9	9	9	9	9	9	9
rpl16-intron	849	851	855	855	850	848	850	855	850	855
rpl16-exon2	399	399	399	399	399	399	399	399	399	399
rpl20	399	387	387	387	387	486	387	387	387	387
rpl22	468	477	477	477	477	477	477	477	477	477
rpl23	282	282	282	282	282	282	282	282	282	282
rpl2-exon1	391	391	391	391	391	391	391	391	391	391
rpl2-intron	666	666	666	666	666	666	666	666	666	666
rpl2-exon2	434	434	434	434	434	434	434	434	434	434
rpl32	177	177	177	177	177	162	177	177	159	159
rpl33	201	201	201	201	201	201	201	201	201	201
rpl36	114	114	114	114	114	114	114	114	114	114
rpoA	1008	1014	1014	1014	1014	1014	990	1014	1014	1014
rpoB	3213	3213	3213	3213	3219	3213	3219	3213	3213	3213
rpoC1-exon1	451	451	432	432	453	453	453	453	453	453
rpoC1-intron	710	709	709	709	710	710	711	709	710	710
rpoC1-exon2	1622	1622	1620	1620	1620	1620	1620	1620	1620	1620
rpoC2	4179	4173	4185	4185	4173	4212	4185	4185	4185	4185
rps11	411	408	408	408	417	417	417	408	408	417
rps12-exon1	114	114	114	114	114	114	114	114	114	114
rps12-exon2	232	232	232	232	232	232	232	232	232	232
rps12-intron	536	536	536	536	536	536	536	536	536	536
rps12-exon3	35	35	35	35	35	35	35	35	35	35
rps14	303	303	294	294	303	303	303	294	303	303
rps15	273	273	273	273	273	273	273	273	273	273
rps16-exon1	40	40	40	40	40	40	40	40	40	40
rps16-intron	876	874	875	875	876	870	876	875	870	877
rps16-exon2	227	227	227	227	227	227	227	227	227	227
rps18	474	453	432	432	432	453	432	432	426	432
rps19	279	279	285	285	279	279		285	279	279
rps2	711	711	711	711	711	711	711	711	711	711
rps3	657	657	657	657	657	657	657	657	657	657
rps4	606	606	606	606	606	606	606	606	606	606
rps7	468	468	468	468	468	468	468	468	468	468
rps8	405	405	405	405	405	405	405	405	405	405
rrn16	1491	1491	1491	1491	1491	1491	1491	1491	1491	1491
rrn23	2811	2612	2811	2811	2818	2811	2818	2811	2811	2811
rrn4.5	103	103	103	103	103	103	103	103	103	103
rrn5	121	121	121	121	121	121	121	121	121	121
trnA-exon1	38	38	38	38	38	38	38	38	38	38
trnA-intron	802	810	802	802	802	802	802	802	802	802
trnA-exon2	35	35	35	35	35	35	35	35	35	35
trnC	71	71	71	71	71	71	71	71	71	71
trnD	74	74	74	74	74	74	74	74	74	74
trnE	73	73	73	73	73	73	73	73	73	73
trnF	74	74	74	74	74	74	74	74	74	74
trnG	71	71	71	71	71	71	71	71	71	71
trnG-exon1	23	23	23	23	23	23	23	23	23	23
trnG-intron	678	678	677	677	678	678	678	677	679	685
trnG-exon2	48	48	48	48	48	48	48	48	48	48
trnH	74	75	75	74	74	74	74	74	74	74
trnI-exon1	37	37	37	37	37	37	37	37	37	37
trnI-intron	947	949	948	948	948	948	948	948	948	948
trnI-exon2	35	35	35	35	35	35	35	35	35	35
trnK-exon1	37	37	37	37
trnK-exon2	35	35	35	35
trnL	81	81	81	81	81	81	81	81	81	81
trnL-exon1	35	35	35	35	35	35	35	35	35	35
trnL-intron	474	474	474	474	474	474	474	474	474	474
trnL-exon2	50	50	50	50	50	50	50	50	50	50
trnM	74	74	74	74	73	73	72	72	73	73
trnN	72	72	72	72	72	72	72	72	72	72
trnP	75	75	75	75	75	75	75	75	75	75
trnQ	72	72	72	72	72	72	72	72	72	72
trnR	74	74	74	74	74	74	74	74	74	74
trnS	91	91	91	91	91	91	88	91	91	91
trnT	73	73	72	72	73	73	73	73	73	73
trnV	72	72	72	72	72	72	72	72	72	72
trnV-exon1	38	38	38	38
trnV-intron	573	574	573	573
trnV-exon2	35	35	35	35
trnW	74	74	74	74	74	74	74	74	74	74
trnY	84	84	84	84	84	84	84	84	84	84
ycf1	5682	5586	5970	6012	5520	5697	5568	6171	5658	5775
ycf15	270	270	270	270	270	270	270	270	270	270
ycf2	6249	6447	6456	6456	6069	6060	6069	6114	6042	6006
ycf3-exon1	124	124	124	124	124	124	124	124	124	124
ycf3-intron1	705	702	703	703	708	706	709	703	703	704
ycf3-exon2	228	228	228	228	230	230	230	230	230	230
ycf3-intron2	746	748	746	746	749	748	748	746	747	747
ycf3-exon3	155	155	155	155	153	153	153	153	153	153
ycf4	555	555	555	555	555	561	555	555	555	555
