# Supplementary material for: Complete chloroplast genomes and comparative analysis of Ligustrum species
Source: Sci Rep. 2023 Jan 5;13:212. doi: 10.1038/s41598-022-26884-7 (PMC9814286; doi:10.1038/s41598-022-26884-7)
Supplement: Supplementary file 6 — Supplementary Information 6. [file 41598_2022_26884_MOESM6_ESM.xls]

Gene	lnL_Null	df_Null	omega(w=1)	lnL_Alter	df_Alter	omega(w>1)	P-value	BEB_Positive_sites(w>1)
accD	-2803.178681	28	1.00000	-2770.783263	29	999.00000	8.88178419700125e-16	2 R 0.954*, 3 E 0.970*, 4 A 0.956*, 5 T 0.955*, 7 T 0.961*, 12 H 0.955*, 14 A 0.952*, 15 E 0.970*, 17 R 0.955*, 48 S 0.976*, 49 D 0.967*, 55 D 0.952*, 61 P 0.956*, 63 T 0.955*, 67 K 0.964*, 69 F 0.959*, 70 K 0.963*, 82 E 0.956*, 83 S 0.955*, 88 R 0.956*, 92 E 0.967*, 93 R 0.962*, 94 L 0.964*, 99 F 0.970*, 128 L 0.958*, 129 F 0.958*, 136 W 0.964*, 139 K 0.967*, 141 H 0.968*, 148 A 0.966*, 150 D 0.…
atpA	-2273.901662	28	1.00000	-2273.469598	29	223.28523	0.352586072649459
atpB	-2268.764522	28	1.00000	-2268.489323	29	316.13215	0.458155117151747
atpE	-649.406052	28	1.00000	-649.406052	29	1.00000	1
atpF	-914.609864	28	1.00000	-914.494658	29	526.28072	0.631218504861542
atpH	-317.541902	28	1.00000	-317.055261	29	999.00000	0.323863019334625
atpI	-1063.793128	28	1.00000	-1063.481889	29	999.00000	0.430127933568872
ccsA	-1684.041743	28	1.00000	-1684.041743	29	1.00000	1
cemA	-1362.216218	28	1.00000	-1359.287692	29	999.00000	0.0155147585510296
clpP	-2379.860070	28	1.00000	-2373.726953	29	999.00000	0.000461228122763169
infA	-461.538407	28	1.00000	-461.309570	29	109.22327	0.498713043318102
matK	-2532.046896	28	1.00000	-2532.011525	29	149.65542	0.790259477214304
ndhA	-1706.773087	28	1.00000	-1706.773087	29	1.00000	1
ndhB	-2077.577753	28	1.00000	-2077.577753	29	1.00000	1
ndhC	-546.882547	28	1.00000	-546.882547	29	3.99982	1
ndhD	-2394.525055	28	1.00000	-2394.410101	29	1.64671	0.631592053488947
ndhE	-454.665351	28	1.00000	-453.999188	29	1.83151	0.248391841185527
ndhF	-3699.514534	28	1.00000	-3699.514534	29	1.00000	1
ndhG	-783.665151	28	1.00000	-783.664013	29	1.05469	0.961949403183847
ndhH	-1691.792453	28	1.00000	-1691.792453	29	1.00000	1
ndhI	-756.482860	28	1.00000	-756.050143	29	999.00000	0.352222479726557
ndhJ	-659.344609	28	1.00000	-659.344609	29	2.16915	1
ndhK	-968.935782	28	1.00000	-968.935782	29	34.53865	1
petA	-1470.045870	28	1.00000	-1470.045870	29	1.90289	1
petB	-891.669710	28	1.00000	-891.669710	29	1.78328	1
petD	-691.404499	28	1.00000	-691.404499	29	1.00000	1
petG	-159.655648	28	1.00000	-159.655637	29	62.00823	0.996257603403506
petL	-124.066811	28	1.00000	-124.068250	29	2.38961	1
petN	-108.481747	28	1.00000	-108.481749	29	1.00000	1
psaA	-3197.902609	28	1.00000	-3197.902609	29	1.88128	1
psaB	-3139.951003	28	1.00000	-3139.951004	29	1.00000	1
psaC	-338.756560	28	1.00000	-340.952633	29	2.31345	1
psaI	-134.349461	28	1.00000	-134.349867	29	1.55103	1
psaJ	-189.586198	28	1.00000	-189.586198	29	2.34963	1
psbA	-1573.569719	28	1.00000	-1573.569719	29	1.65526	1
psbB	-2269.402658	28	1.00000	-2269.402658	29	1.76135	1
psbC	-2160.734116	28	1.00000	-2160.734119	29	1.00000	1
psbD	-1478.690149	28	1.00000	-1478.690159	29	1.00000	1
psbE	-344.413509	28	1.00000	-344.413509	29	1.26747	1
psbF	-154.855785	28	1.00000	-154.855844	29	38.87388	1
psbH	-307.268023	28	1.00000	-307.268023	29	1.00000	1
psbI	-143.896926	28	1.00000	-143.896926	29	2.17337	1
psbJ	-157.894269	28	1.00000	-157.894269	29	2.12877	1
psbK	-274.705889	28	1.00000	-274.686572	29	999.00000	0.844175525604231
psbL	-147.984022	28	1.00000	-147.984022	29	1.73227	1
psbM	-131.137982	28	1.00000	-131.137982	29	2.56393	1
psbN	-171.834894	28	1.00000	-171.834894	29	1.00000	1
psbT	-157.911181	28	1.00000	-157.911181	29	1.77704	1
psbZ	-238.128025	28	1.00000	-238.128025	29	2.16999	1
rbcL	-2239.142094	28	1.00000	-2239.142094	29	1.00000	1
rpl14	-612.011809	28	1.00000	-612.011809	29	1.00000	1
rpl16	-611.969314	28	1.00000	-611.762610	29	999.00000	0.520244787900143
rpl20	-817.420597	28	1.00000	-816.273211	29	345.14649	0.129810271428065	17 T 0.983*, 24 S 0.983*, 47 D 0.988*, 77 N 0.986*
rpl22	-768.257026	28	1.00000	-768.071109	29	999.00000	0.54200627431428
rpl23	-365.097345	28	1.00000	-365.097615	29	1.00000	1
rpl2	-1173.912017	28	1.00000	-1173.912017	29	1.59609	1
rpl33	-344.303640	28	1.00000	-344.303640	29	2.38364	1
rpl36	-153.880981	28	1.00000	-153.880981	29	2.42617	1
rpoA	-1706.333372	28	1.00000	-1706.333369	29	1.00000	0.998045591872232
rpoB	-4858.516347	28	1.00000	-4858.516347	29	1.00000	1
rpoC1	-3154.750713	28	1.00000	-3154.750788	29	2.40392	1
rpoC2	-6664.662446	28	1.00000	-6664.662391	29	1.00000	0.991631869511444
rps11	-711.491350	28	1.00000	-711.491350	29	2.13380	1
rps12	-527.690165	28	1.00000	-528.682290	29	1.00000	1
rps14	-460.392602	28	1.00000	-460.392601	29	1.00000	0.998871621210455
rps15	-415.523555	28	1.00000	-415.323852	29	999.00000	0.527396182698229
rps16	-367.405969	28	1.00000	-367.408694	29	1.00000	1
rps18	-683.556299	28	1.00000	-682.973302	29	154.49254	0.280225897182401
rps2	-1146.992898	28	1.00000	-1146.992823	29	1.00000	0.99022819406263
rps3	-1121.232967	28	1.00000	-1121.232956	29	1.00000	0.99625760342768
rps4	-882.623767	28	1.00000	-882.354484	29	196.60465	0.463027630843949
rps7	-742.703466	28	1.00000	-742.095699	29	999.00000	0.270238890292244
rps8	-652.164684	28	1.00000	-652.164684	29	1.00000	1
ycf15	-415.494893	28	1.00000	-414.950944	29	109.68702	0.296937413778749
ycf1	-12203.763437	28	1.00000	-12186.533515	29	999.00000	4.35136482401788e-09
ycf2	-10882.384916	28	1.00000	-10869.140005	29	999.00000	2.64930290816423e-07
ycf3	-691.540350	28	1.00000	-691.540350	29	1.78961	1
ycf4	-845.767093	28	1.00000	-845.767093	29	1.00000	1
